# Supplementary material for: Sulfur Vacancies in ZnIn2S4 Boost Photocatalytic H2O2 Production: Unveiling the Role of Sulfur Vacancies in the Superoxide Radical Pathway for H2O2 Photosynthesis
Source: Molecules. 2026 May 2;31(9):1512. doi: 10.3390/molecules31091512 (PMC13164750; doi:10.3390/molecules31091512)
Supplement: Supplementary file 1 [file molecules-31-01512-s001.zip]

Archive with 1 entries (1 files):
- molecules-4239870-supplementary.pdf
